# Supplementary material for: Systematic Review and Meta-Analysis of the Effect of Statins on Circulating E-Selectin, L-Selectin, and P-Selectin
Source: Biomedicines. 2021 Nov 17;9(11):1707. doi: 10.3390/biomedicines9111707 (PMC8615864; doi:10.3390/biomedicines9111707)
Supplement: Supplementary file 1 [file biomedicines-09-01707-s001.zip]

Archive with 2 entries (2 files):
- PRISMA_2020_abstract_checklist.pdf
- PRISMA_2020_checklist_and_search_strategy.pdf
